# Supplementary material for: Different Intermolecular Interactions Drive Nonpathogenic Liquid–Liquid Phase Separation and Potentially Pathogenic Fibril Formation by TDP-43
Source: Int J Mol Sci. 2022 Dec 3;23(23):15227. doi: 10.3390/ijms232315227 (PMC9741235; doi:10.3390/ijms232315227)
Supplement: Supplementary file 1 [file ijms-23-15227-s001.zip]

Archive with 3 entries (3 files):
- dataincsv.zip
- ijms_supplementinformation-edited.pdf
- video.zip
